# Supplementary material for: Analysis of phase III clinical trials in metastatic NSCLC to assess the correlation between QoL results and survival outcomes
Source: BMC Med. 2023 Jul 3;21:234. doi: 10.1186/s12916-023-02953-0 (PMC10318754; doi:10.1186/s12916-023-02953-0)
Supplement: Supplementary file 1 — Additional file 1: Table S1. Characteristics of PubMed research and list of trials included in the analysis. [file 12916_2023_2953_MOESM1_ESM.xlsx]

## Sheet: Characteristics of research
Research conducted on October 2022
Pubmed research string: NSCLC OR non-small cell lung cancer OR non small cell lung cancer OR lung cancer

## Sheet: List of trials
First Author	doi	Name of Study	Journal of primary publication	Year
Fløtten Ø	10.1038/bjc.2012.284		British Journal of Cancer	2012
Socinski MA	10.1200/JCO.2011.39.5848		Journal of Clinical Oncology	2012
Paz-Ares L	10.1016/S1470-2045(12)70063-3	PARAMOUNT	LANCET Oncology	2012
Sun Y	10.1016/j.lungcan.2012.10.015	H3E-MC-JMID	Lung Cancer	2012
Sun JM	10.1002/cncr.27630		Cancer	2012
Han JI	10.1200/JCO.2011.36.8456	First-SIGNAL	Journal of Clinical Oncology	2012
Gridelli C	10.1200/JCO.2011.41.2056	TORCH	Journal of Clinical Oncology	2012
Ramlau R	10.1200/JCO.2012.42.6932	VITAL	Journal of Clinical Oncology	2012
Lee JS	10.1200/JCO.2011.36.1709	ZEPHYR	Journal of Clinical Oncology	2012
Scagliotti GV	10.1200/JCO.2011.39.2993		Journal of Clinical Oncology	2012
Zhang L	10.1016/S1470-2045(12)70117-1	INFORM / CTONG-0804	LANCET Oncology	2012
Miller VA	10.1016/S1470-2045(12)70087-6	LUX-Lung 1	LANCET Oncology	2012
Ciuleanu T	10.1016/S1470-2045(11)70385-0	TITAN	LANCET Oncology	2012
Lee SM	10.1016/S1470-2045(12)70412-6	TOPICAL	LANCET Oncology	2012
Barlesi F	10.1200/JCO.2012.42.3749	AVAPERL	Journal of Clinical Oncology	2013
Patel JD	10.1200/JCO.2012.47.9626	PointBreak	Journal of Clinical Oncology	2013
Morabito A	doi.org/10.1016/j.lungcan.2013.04.008	CAPPA-2	Lung Cancer	2013
Sequist LV	10.1200/JCO.2012.44.2806	LUX-Lung 3	Journal of Clinical Oncology	2013
Wu YL	10.1016/S1470-2045(13)70254-7	FASTACT-2	LANCET Oncology	2013
Kim ES	10.1016/S1470-2045(13)70473-X	I4E-MC-JXBC	LANCET Oncology	2013
Shi YK	10.1016/S1470-2045(13)70355-3	ICOGEN	LANCET Oncology	2013
Shaw AT	10.1056/NEJMoa1214886		New England Journal of Medicine	2013
Garon EB	10.1016/S0140-6736(14)60845-X	REVEL	LANCET	2014
Ramalingam SS	10.1016/S1470-2045(14)70452-8	ARCHER 1009	LANCET Oncology	2014
Reck M	10.1016/S1470-2045(13)70586-2	LUME-Lung 1	LANCET Oncology	2014
Wu YL	10.1016/S1470-2045(13)70604-1	LUX-Lung 6	LANCET Oncology	2014
Ellis PM	10.1016/S1470-2045(14)70472-3	NCIC CTG BR.26	LANCET Oncology	2014
Solomon BJ	10.1056/NEJMoa1408440	PROFILE 1014	New England Journal of Medicine	2014
Davidson A	10.1093/annonc/mdv373	NITRO	Annals of Oncology	2015
Kubota K	10.1093/annonc/mdv190	TCOG0701 CATS	Annals of Oncology	2015
Abe T	10.1200/JCO.2014.55.8627	JCOG0803/WJOG4307L	Journal of Clinical Oncology	2015
Galetta D	doi: 10.1016/j.cllc.2014.12.002	ERACLE	Clinical Lung Cancer	2015
Brahmer J.	10.1056/NEJMoa1504627	CheckMate 017	New England Journal of Medicine	2015
Borghaei H	10.1056/NEJMoa1507643	CheckMate 057	New England Journal of Medicine	2015
Wu YL	10.1093/annonc/mdv270	ENSURE	Annals of Oncology	2015
Schuler M	10.1093/annonc/mdv597	LUX-Lung 5	Annals of Oncology	2015
Soria JC	10.1016/S1470-2045(15)00121-7	IMPRESS	LANCET Oncology	2015
Paz-Ares L	10.1016/S1470-2045(15)70046-X	INSPIRE	LANCET Oncology	2015
Soria JC	doi.org/10.1016/S1470-2045(15)00006-6	Lux-Lung 8	LANCET Oncology	2015
Thatcher N	10.1016/S1470-2045(15)00021-2	SQUIRE	LANCET Oncology	2015
Rittmeyer A	10.1016/S0140-6736(16)32517-X	OAK	LANCET	2016
Reck M	10.1056/NEJMoa1606774	KEYNOTE 024	New England Journal of Medicine	2016
Hanna NH	DOI: 10.1016/j.lungcan.2016.10.011	LUME-Lung 2	Lung Cancer	2016
Mok TS	10.1056/NEJMoa1612674	AURA3	New England Journal of Medicine	2016
Katakami N	10.1093/annonc/mdx284	E7389-G000-302	Annals of Oncology	2017
Nokihara H	10.1093/annonc/mdx419		Annals of Oncology	2017
Jänne PA	10.1001/jama.2017.3438	SELECT-1	JAMA	2017
Baggstrom MQ	10.1016/j.jtho.2017.01.022	CALGB 30607	Journal of Thoracic Oncology	2017
Soria JC	10.1016/S0140-6736(17)30123-X	ASCEND-4	LANCET	2017
Wu YL	10.1016/S1470-2045(17)30608-3	ARCHER 1050	LANCET Oncology	2017
Shaw AT	10.1016/S1470-2045(17)30339-X	ASCEND-5	LANCET Oncology	2017
Peters S	10.1056/NEJMoa1704795	ALEX	New England Journal of Medicine	2017
Soria JC	10.1056/NEJMoa1713137	FLAURA	New England Journal of Medicine	2017
Socinski MA	10.1056/NEJMoa1716948	IMpower 150	New England Journal of Medicine	2018
Gandhi L	10.1056/NEJMoa1801005	Keynote 189	New England Journal of Medicine	2018
Paz-ares L	10.1056/NEJMoa1810865	Keynote 407	New England Journal of Medicine	2018
Han B	10.1001/jamaoncol.2018.3039	ALTER 0303	JAMA ONCOLOGY	2018
Wu YL	10.1016/j.jtho.2018.06.012	PROFILE 1029	Journal of Thoracic Oncology	2018
Nie K	doi: 10.1016/j.lungcan.2018.04.012	N/A	Lung Cancer	2018
Camidge DR	DOI: 10.1056/NEJMoa1810171	ALTA-1L	New England Journal of Medicine	2018
Hosomi Y	10.1200/JCO.19.01488	NEJ009	Journal of Clinical Oncology	2019
Wu YL	10.1016/j.jtho.2019.01.006	CheckMate 078	Journal of Thoracic Oncology	2019
Hellmann MD	10.1056/NEJMoa1910231	CheckMate 227	New England Journal of Medicine	2019
Saito H	10.1016/S1470-2045(19)30035-X	NEJ026	LANCET Oncology	2019
Nakagawa K	10.1016/S1470-2045(19)30634-5	RELAY	LANCET Oncology	2019
Okamoto I	10.1001/jamaoncol.2019.6828	JCOG1210/WJOG7813L	JAMA ONCOLOGY	2020
Cortot AB	10.1016/j.ejca.2020.02.022	IFCT-1103 ULTIMATE	European Journal of Cancer	2020
Rizvi N	10.1001/jamaoncol.2020.0237	MYSTIC	JAMA ONCOLOGY	2020
Herbst RS	10.1056/NEJMoa1917346	IMpower 110	New England Journal of Medicine	2020
Lu S	DOI: 10.1016/j.lungcan.2020.06.016	FALUCA	Lung Cancer	2020
Shaw AT	10.1056/NEJMoa2027187	CROWN	New England Journal of Medicine	2020
Yoneshima Y	10.1016/j.jtho.2021.03.027	J-AXEL	Journal of Thoracic Oncology	2021
Kogure S	10.1016/S2666-7568(21)00255-5	CAPITAL	Lancet Healthy Longevity	2021
Wang J	10.1001/jamaoncol.2021.0366	RATIONALE 307	JAMA ONCOLOGY	2021
Boyer M.	10.1200/JCO.20.03579	Keynote-598	Journal of Clinical Oncology	2021
Lu S	10.1016/j.jtho.2021.05.005	RATIONALE 304	Journal of Thoracic Oncology	2021
Sezer A	10.1016/S0140-6736(21)00228-2	EMPOWER-Lung 1	LANCET	2021
Paz-Ares L	10.1016/S1470-2045(20)30641-0	CheckMate 9LA	LANCET Oncology	2021
Zhou Q	doi.org/10.1016/j.ccell.2021.07.005	ARTEMIS-CTONG1509	Cancer Cell	2021
Ramalingam SS	10.1200/JCO.20.03318	NCT02106546	Journal of Clinical Oncology	2021
Zhao H	10.1016/j.jtho.2021.05.006	ACTIVE - CTONG1706	Journal of Thoracic Oncology	2021

## Sheet: List of PubMed IDs
36098037
35312562
35152197
35084374
35051725
35031139
35012783
34994614
34980505
34980495
34979216
34971796
34958809
34956561
34953443
34952813
34939373
34939343
34938354
34933308
34928484
34925341
34923163
34922649
34921934
34919827
34911336
34896033
34894454
34894319
34887192
34882313
34867113
34856706
34855460
34846593
34839016
34838115
34837899
34837744
34821950
34819266
34810130
34802879
34800700
34800099
34791805
34787930
34784889
34780478
34775146
34773474
34772708
34763504
34761595
34753703
34751657
34750392
34741886
34740861
34736429
34733454
34726958
34711947
34711629
34709369
34699693
34698901
34689382
34688297
34682394
34677668
34663123
34658160
34656227
34655400
34654966
34651540
34650034
34648948
34634246
34632922
34626838
34624497
34622872
34620621
34619419
34617068
34609549
34607698
34607285
34606578
34596367
34591080
34583219
34571090
34565576
34565001
34564744
34562610
34555333
34555043
34549648
34543941
34543477
34540187
34537440
34530482
34526100
34518101
34514949
34506761
34500113
34499874
34489161
34482102
34480522
34473194
34470722
34469801
34464752
34463869
34460179
34455431
34454653
34446756
34436928
34431518
34427681
34426075
34423676
34417989
34416084
34413633
34413300
34412070
34409891
34403911
34396615
34388977
34388377
34387227
34383006
34379442
34376972
34376401
34366425
34348666
34332557
34329541
34323924
34323922
34320651
34311004
34310355
34302893
34302324
34301751
34301748
34294595
34284344
34281470
34280355
34278827
34275797
34273139
34272336
34271944
34266853
34265434
34265218
34264503
34264351
34264316
34260519
34259423
34248926
34247588
34247580
34242396
34233331
34229051
34226144
34192298
34186135
34184418
34172722
34172602
34165501
34161146
34160587
34157996
34151132
34147256
34143971
34139272
34122679
34118178
34109630
34108140
34108127
34102253
34076966
34059094
34053861
34048947
34048946
34042410
34041615
34036692
34036237
34033975
34033974
34031056
34029279
34028494
34027992
34022838
34022476
34022376
34019026
34015311
34013428
34011342
34006926
33996262
33992717
33989444
33967202
33964415
33962764
33961700
33958432
33957881
33957098
33956409
33950949
33950156
33947690
33944631
33931979
33916252
33915252
33915251
33915217
33914256
33913217
33909135
33905962
33905530
33894496
33894335
33882774
33877274
33872070
33860592
33854301
33847856
33847150
33845211
33839603
33832878
33831216
33825412
33823285
33817992
33813328
33813267
33795322
33794808
33792623
33784987
33783109
33775615
33775558
33775200
33774921
33772279
33771716
33764385
33754941
33753456
33752127
33745865
33744781
33743777
33740304
33737340
33737339
33736940
33735884
33734289
33730652
33728436
33721696
33721611
33713826
33691451
33687643
33685873
33683919
33667665
33667460
33662902
33662285
33649919
33641724
33640422
33636453
33632925
33629809
33624377
33611164
33611104
33607312
33603241
33597333
33593220
33590363
33588150
33581821
33581820
33569576
33568628
33563372
33559053
33558193
33549017
33545767
33545577
33545387
33544337
33539946
33534859
33515503
33515500
33513313
33509957
33503497
33497028
33485960
33485464
33483269
33479759
33476803
33476593
33475736
33472996
33462883
33462450
33457089
33455419
33451263
33439727
33439693
33436279
33434503
33434277
33431819
33428583
33422019
33415649
33410885
33405089
33405051
33400384
33387727
33380580
33371027
33360679
33358401
33355200
33347829
33334571
33333328
33333055
33332190
33331989
33331923
33321441
33321192
33321089
33319495
33319493
33317922
33308039
33307766
33307192
33306414
33285743
33285469
33285097
33284535
33283533
33279874
33278671
33271352
33259933
33246270
33246021
33245150
33243806
33243018
33239000
33236669
33235112
33231285
33220395
33215197
33212069
33207094
33203399
33198777
33191408
33187916
33186858
33186365
33185928
33185628
33185028
33184754
33177734
33166722
33166719
33166718
33164569
33153929
33153313
33152443
33146791
33144481
33141096
33136471
33136243
33130217
33129099
33125362
33123968
33118433
33105418
33098189
33097414
33096027
33081788
33080728
33077722
33070053
33069888
33064182
33057999
33051340
33048154
33036567
33026243
33023946
33021871
33021081
33010094
33002305
33001268
32997907
32988903
32988373
32980384
32976938
32971005
32970104
32966755
32961445
32955177
32954593
32944404
32930386
32930131
32926507
32924913
32923171
32921090
32919779
32918131
32917529
32916236
32910710
32910709
32898792
32888454
32887732
32885583
32876697
32876695
32873573
32872748
32872052
32872022
32865652
32864723
32861806
32860331
32840126
32838798
32822222
32820820
32817142
32798360
32797324
32791881
32787364
32781263
32780660
32780643
32770840
32748463
32747190
32737760
32732334
32727707
32721007
32711612
32692247
32687185
32680742
32674235
32673939
32672329
32657253
32655006
32654836
32645158
32629391
32621630
32618436
32616595
32611505
32605893
32605509
32603531
32599071
32599066
32593918
32592986
32584426
32567124
32565388
32564128
32557346
32551853
32548619
32543258
32539663
32533785
32529467
32525474
32524512
32521876
32505770
32502923
32501546
32489264
32484914
32484754
32479794
32470574
32469182
32468956
32467099
32462958
32459597
32453167
32450215
32448693
32447474
32424430
32418886
32416432
32407216
32404117
32398326
32395833
32389507
32388895
32386474
32385918
32384947
32381420
32380460
32379396
32369199
32366452
32358638
32345594
32340433
32329651
32324693
32320894
32307828
32302702
32299768
32293725
32293334
32293191
32278676
32276179
32271377
32271354
32247531
32246224
32238091
32234902
32224318
32222430
32220283
32214297
32213777
32210365
32202637
32201234
32184197
32173464
32172334
32171731
32171429
32169887
32164687
32164439
32163097
32162530
32159882
32150489
32147352
32146876
32144133
32143570
32141365
32135189
32134163
32127275
32115349
32101915
32100946
32100576
32087745
32087340
32086352
32078391
32077550
32064794
32062864
32060099
32054731
32041190
32035514
32031887
32030887
32022459
32020400
32009442
32006612
32003822
31996395
31996370
31995683
31993916
31990759
31981516
31967742
31959349
31958446
31958290
31955002
31948903
31948475
31943168
31940039
31932108
31931444
31931137
31926158
31924365
31922425
31920008
31919692
31918452
31916391
31915308
31900274
31894026
31888670
31880966
31876896
31860606
31856760
31851351
31843633
31843251
31841363
31839533
31838445
31836594
31831062
31829907
31825647
31825192
31809866
31809326
31808538
31803478
31794625
31786963
31771940
31769875
31768697
31767474
31756496
31751163
31751012
31738834
31738117
31733490
31732522
31729930
31728632
31727024
31726490
31719052
31714592
31714266
31711422
31707767
31706099
31703717
31694684
31682542
31678307
31678224
31673364
31672145
31655296
31654838
31654784
31629915
31629371
31629060
31628085
31627177
31622733
31622732
31619441
31615795
31612201
31606521
31605797
31605793
31605792
31601496
31595954
31595803
31592728
31591063
31590988
31582355
31571296
31570733
31567325
31562796
31554878
31553693
31553438
31551206
31543516
31537697
31537562
31532518
31530046
31526892
31525122
31522033
31517597
31515152
31514107
31511069
31510831
31509028
31504798
31504118
31502886
31499528
31499384
31492766
31487739
31479770
31476786
31475791
31473913
31470091
31468059
31466854
31451521
31446990
31445956
31432705
31431372
31428894
31420467
31413010
31411950
31406274
31399906
31399381
31388792
31386610
31385663
31374452
31374208
31371081
31364872
31361535
31356810
31354089
31350987
31350853
31348053
31338773
31337877
31336289
31332099
31331339
31326730
31324209
31319970
31315240
31313942
31312931
31308004
31302234
31299242
31292172
31290697
31288906
31287236
31283920
31281044
31280363
31279749
31279641
31277885
31277165
31265163
31260833
31255586
31252293
31251102
31246283
31238886
31221935
31215320
31215242
31205087
31201877
31200830
31200828
31200823
31200819
31200814
31195357
31194613
31186020
31184792
31175807
31175096
31162856
31152740
31138727
31138134
31134323
31125735
31125274
31125266
31124275
31124042
31122901
31122893
31119418
31115908
31115153
31103412
31097088
31097085
31097081
31092443
31090434
31085305
31082267
31080129
31078312
31077790
31076365
31070709
31067347
31067138
31048509
31045289
31043093
31042283
31036468
31028232
31027699
31023257
31020351
31020334
31018210
31002954
30986536
30982092
30981696
30975923
30975712
30975627
30955977
30948276
30943843
30943735
30937431
30933354
30928088
30927953
30922878
30920878
30915569
30914312
30911274
30902613
30898322
30892997
30890624
30885342
30885327
30883000
30880334
30876831
30875336
30872600
30872075
30871894
30869743
30852136
30851442
30850143
30842175
30838382
30836031
30832554
30830659
30825389
30824040
30822531
30821827
30817604
30813149
30807822
30804129
30801436
30797492
30797491
30796194
30789848
30785827
30784638
30783814
30770291
30763730
30739911
30739019
30738780
30728053
30723183
30723114
30711649
30710323
30704795
30690825
30685114
30684635
30682445
30681559
30677506
30667494
30667335
30666799
30664989
30661639
30661019
30660609
30659987
30659739
30657853
30654298
30654297
30653422
30652973
30642911
30642441
30632971
30632104
30630891
30630783
30625052
30624568
30620668
30617480
30617139
30617130
30610155
30607113
30595329
30592991
30592726
30592477
30591959
30591535
30586751
30586136
30578392
30575490
30570839
30562710
30523756
30528315
30527177
30527176
30521970
30520977
30508196
30502933
30513377
30509312
30480487
30472259
30455077
30451538
30445572
30442588
30429032
30421667
30412772
30412630
30409023
30395904
30391573
30383906
30381011
30362839
30362375
30357256
30352778
30348538
30341175
30335409
30335127
30327236
30316010
30297397
30296337
30292850
30292847
30291994
30290817
30288918
30280658
30280657
30280641
30280635
30272192
30268481
30268470
30268456
30262574
30262187
30254071
30249211
30244882
30243800
30241276
30227890
30217492
30215676
30209589
30206369
30205667
30197265
30195601
30188231
30177994
30177585
30158004
30157224
30150014
30149997
30144421
30142849
30141230
30139835
30137193
30136589
30118448
30107809
30104008
30103096
30102413
30098152
30097357
30094545
30092646
30089602
30089580
30082324
30075741
30073795
30066201
30061276
30059262
30056040
30053670
30047347
30045592
30037711
30032842
30032828
30032816
30028656
30024544
30022644
30018118
30017831
30017645
30014200
30012527
30012526
30010085
29999214
29986700
29984565
29981438
29976505
29966800
29961053
29955020
29931180
29926012
29925724
29924701
29915914
29910056
29906251
29903551
29902464
29902295
29898210
29891263
29890150
29889248
29887243
29872267
29871849
29866475
29864379
29863955
29861395
29858027
29855695
29852038
29804728
29800214
29793736
29792037
29789302
29789220
29787357
29785836
29779672
29777823
29776444
29775805
29773717
29768119
29768118
29767677
29763594
29758038
29753703
29748010
29733908
29733770
29731344
29731164
29722791
29721850
29718092
29717473
29709378
29703335
29702071
29697876
29696777
29687268
29684049
29681434
29671041
29670295
29668860
29667217
29660034
29658856
29658845
29656744
29656321
29653820
29645086
29629665
29624641
29616481
29608967
29603130
29599348
29594819
29587831
29587666
29578592
29570376
29561278
29555258
29552766
29550881
29549533
29544711
29542262
29529858
29528793
29525239
29521683
29505900
29505522
29501250
29496255
29496253
29496251
29487223
29486797
29477448
29474558
29472356
29464877
29454587
29454327
29451696
29451020
29446317
29444672
29442139
29438373
29438092
29423410
29417850
29409327
29407633
29402234
29400621
29398422
29395121
29384705
29382669
29381690
29381666
29374714
29373274
29366911
29363103
29362244
29355939
29342390
29323617
29315168
29294153
29293386
29288764
29288478
29283791
29277856
29276837
29275119
29273262
29267900
29262836
29259203
29246769
29242281
29237915
29237906
29237235
29228929
29223683
29217088
29208618
29205286
29205080
29203290
29198624
29198623
29191593
29191585
29187901
29185589
29179734
29178442
29178024
29177507
29175560
29174310
29169877
29164255
29158123
29156903
29156299
29151359
29140772
29140138
29138131
29134432
29133320
29129758
29129443
29129441
29110854
29110848
29110698
29110150
29106448
29098555
29092012
29080920
29074128
29074099
29071806
29063837
29061540
29061161
29059635
29056601
29055056
29047408
29045553
29045535
29043496
29036790
29023213
28977566
28976536
28973074
28972039
28971986
28968167
28967554
28962948
28962608
28961826
28958502
28950351
28948436
28945875
28945850
28939223
28935775
28931010
28929865
28926528
28923084
28915900
28911085
28905108
28902534
28898378
28898131
28894017
28892431
28885881
28855077
28854067
28851314
28847527
28843768
28838862
28838395
28838379
28835513
28830420
28830293
28825498
28818884
28818607
28816165
28814805
28800778
28795387
28787506
28785913
28780685
28780466
28774331
28772306
28772281
28734822
28730888
28729180
28729154
28729021
28710339
28707168
28702806
28701030
28698186
28693921
28690011
28689056
28688525
28687482
28687349
28676211
28676071
28668204
28666335
28662647
28651827
28651599
28650338
28648948
28643733
28642008
28629896
28628916
28625806
28625655
28625642
28625637
28625627
28623122
28620891
28619764
28615010
28614627
28605291
28602779
28601388
28600466
28592399
28588007
28586279
28577938
28570161
28569042
28566227
28560853
28554173
28551048
28531883
28520962
28515068
28504995
28501140
28498184
28492898
28489511
28486004
28482765
28479368
28478107
28476814
28475456
28472437
28463161
28461256
28459989
28453703
28452822
28436479
28431480
28428149
28427456
28426106
28426104
28423407
28420726
28419206
28417355
28410809
28404157
28399902
28387927
28385654
28380315
28377492
28365238
28362511
28360223
28360015
28357528
28356484
28352985
28347540
28344102
28343976
28342045
28341958
28341108
28341106
28338531
28337821
28331003
28327934
28327896
28303530
28301264
28299514
28287324
28284200
28282789
28281862
28274672
28274562
28267354
28262413
28259326
28251822
28245151
28244415
28244413
28242103
28240967
28240566
28237955
28236984
28236981
28236978
28236539
28216065
28212993
28199764
28199364
28193771
28185792
28179005
28168303
28165562
28161554
28138828
28137739
28135143
28126333
28117614
28116506
28111430
28111429
28111428
28103612
28102437
28100177
28097515
28094601
28086896
28080180
28073680
28072761
28069970
28035542
28034064
28032910
28032568
28031175
28029308
28028730
28024698
28024265
28017787
28009728
28008145
28006816
28000203
27998967
27997703
27987591
27987585
27986344
27980221
27979383
27978842
27959700
27937096
27932067
27923550
27919979
27919627
27918712
27911486
27910086
27903809
27894601
27893326
27892773
27882820
27876603
27871548
27856142
27847247
27846903
27841759
27831503
27830357
27825638
27825616
27823977
27821601
27812798
27811855
27450228
27803064
27342831
27649551
27789196
27604504
27601237
27501966
27282262
27780895
27600155
27673363
27771425
27615399
27401514
27107394
27378175
27766771
27765756
27754927
27569432
27764842
27756884
27753182
27567279
27378239
27745820
27740906
27739325
27737534
27725249
27718847
27699819
27694157
27687308
27686971
27658890
27655703
27655223
27648814
27635065
27633965
27619632
27614872
27614374
27612167
27603346
27600280
27597285
27597278
27597276
27585808
27584578
27583688
27571499
27566586
27566413
27566263
27565938
27565921
27565426
27557561
27549509
27545871
27544059
27536093
27526655
27521970
27519791
27519183
27517972
27507876
27502710
27502323
27496969
27492015
27487993
27484766
27480499
27471048
27468867
27464970
27461773
27461586
27461068
27458307
27448761
27443982
27439472
27439324
27430336
27417317
27412486
27396427
27393505
27393499
27388815
27387658
27383931
27382257
27381209
27369737
27364640
27352329
27348253
27345639
27340931
27338193
27336903
27322586
27315546
27312514
27312053
27302510
27287210
27287209
27283862
27281795
27281561
27278272
27275735
27274999
27273941
27265743
27265742
27247220
27230605
27224642
27223813
27222939
27209164
27207886
27207107
27206636
27184093
27178983
27177859
27174549
27167637
27166670
27160473
27156228
27149646
27142674
27135752
27132212
27130717
27117531
27117455
27116931
27102408
27101729
27101581
27100959
27099270
27098676
27097970
27091132
27089045
27083334
27068497
27067521
27061082
27059853
27059593
27053091
27052652
27052296
27044249
27029746
27026568
27022118
27022112
27012420
27009070
27006332
27005463
26991917
26986459
26984681
26984449
26980471
26972714
26970723
26962828
26956875
26951845
26946985
26946613
26944262
26940689
26927662
26922170
26918279
26912438
26910471
26906526
26900092
26900091
26899757
26899019
26898621
26889973
26886651
26884557
26882453
26879651
26878137
26870788
26868497
26867793
26867157
26860802
26859076
26858332
26858122
26852139
26845191
26842001
26841930
26838074
26837474
26835562
26834240
26834052
26830731
26830694
26828788
26823793
26823294
26818215
26817643
26814889
26811519
26811178
26809984
26809652
26803187
26799509
26799247
26795538
26793956
26792218
26791800
26791798
26790987
26784651
26784137
26782276
26781346
26768165
26764872
26763986
26762743
26761213
26743856
26730752
26727163
26725184
26725183
26723241
26721747
30422443
26719230
26716866
26712960
26712084
26703889
26700124
26689864
26687902
26687425
26687391
26686362
26682871
26681757
26681684
26667485
26666258
26661896
26657657
26650816
26646759
26645413
26644535
26637922
26637268
26614599
26608727
26606200
26603056
26599904
26586780
26577506
26573509
26573073
26563508
26559156
26556778
26544097
26538423
26530743
26527789
26522337
26515411
26512597
26511807
26503312
26503199
26502000
26498504
26493267
26494411
26492839
26489835
26487585
26485620
26483244
26481215
26474989
26474174
26470053
26468947
26449391
26446239
26445227
26442791
26439325
26434885
26432508
26429636
26425700
26416458
26415892
26412456
26406550
26392096
26390245
26387707
26386473
26385671
26381515
26365555
26351344
26347110
26347109
26345959
26345362
26341878
26331821
26331434
26329396
26324372
26323921
26320489
26317383
26313558
26312582
26306902
26305992
26304875
26297142
26295868
26291010
26283035
26281825
26277100
26275735
26272586
26259641
26253869
26250474
26243048
26241543
26241529
26218494
26216071
26214630
26209642
[truncated: 1,029 more rows]
